# Supplementary material for: Trends in Antibiotic-Resistant Bacteria Isolated from Screening Clinical Samples in a Tertiary Care Hospital over the 2018–2022 Period
Source: Antibiotics (Basel). 2023 Aug 14;12(8):1314. doi: 10.3390/antibiotics12081314 (PMC10451239; doi:10.3390/antibiotics12081314)
Supplement: Supplementary file 1 [file antibiotics-12-01314-s001.zip]

Archive with 1 entries (1 files):
- antibiotics-2535609-supplementary.pdf
